# Supplementary material for: Isolation and Identification of Emerging Equine Encephalosis Virus Serotype 6 in Israel, 2023
Source: Pathogens. 2026 May 27;15(6):571. doi: 10.3390/pathogens15060571 (PMC13304881; doi:10.3390/pathogens15060571)
Supplement: Supplementary file 1 [file pathogens-15-00571-s001.zip]

Archive with 1 entries (1 files):
- pathogens-4324182-supplementary.pdf
